# Supplementary material for: Risk Estimation of Severe Primary Graft Dysfunction in Heart Transplant Recipients Using a Smartphone
Source: Rev Cardiovasc Med. 2025 Jan 8;26(1):25170. doi: 10.31083/RCM25170 (PMC11759961; doi:10.31083/RCM25170)
Supplement: Supplementary file 1 [file 2153-8174-26-1-25170-s1.zip]

Archive with 5 entries (5 files):
- Informed consent.pdf
- Supplementary A      Study Eligibility Form.pdf
- Supplementary B      Data Abstraction Form.pdf
- Supplementary C     Quality assessment of individual studies.pdf
- Supplementary D    sub group analysis for outcome.pdf
